# Supplementary material for: Non-invasive electromechanical assessment during atrial fibrillation identifies underlying atrial myopathy alterations with early prognostic value
Source: Nat Commun. 2023 Aug 4;14:4613. doi: 10.1038/s41467-023-40196-y (PMC10403561; doi:10.1038/s41467-023-40196-y)
Supplement: Supplementary file 8 — Source Data [file 41467_2023_40196_MOESM8_ESM.xlsx]

## Sheet: Figure 1D
ID	BDCL (ms)	DF_ECG (Hz)	DF_DTI (Hz)	EMD (Hz)
9026	300	3.41797	3.41797	0
9026	250	4.02832	4.02832	0
9026	200	5.00488	5.00488	0
10507	300	3.41797	3.41797	0
10507	250	4.02832	4.02832	0
10507	200	5.00488	5.00488	0
10952	300	3.41797	3.41797	0
10952	250	4.02832	4.02832	0
10952	200	5.00488	5.00488	0
10954	300	3.41797	3.41797	0
10954	250	4.02832	4.02832	0
10954	200	5.00488	5.00488	0
10960	300	3.41797	3.41797	0
10960	300	3.41797	3.41797	0
10960	200	5.00488	5.00488	0
10978	300	3.41797	3.41797	0
10978	250	4.02832	4.02832	0
10978	200	5.00488	5.00488	0
10981	300	3.41797	3.41797	0
10981	250	4.02832	4.02832	0
10981	200	5.00488	5.00488	0
10999	300	3.41797	3.41797	0
10999	250	4.02832	4.02832	0
10999	200	5.00488	5.00488	0
11006	300	3.41797	3.41797	0
11006	250	4.02832	4.02832	0
11006	200	5.00488	5.00488	0
11686	300	3.41797	3.41797	0
11686	250	4.02832	4.02832	0
11686	200	5.00488	5.00488	0
11808	300	3.41797	3.41797	0
11808	250	4.02832	4.02832	0
11808	200	5.00488	5.00488	0
11814	300	3.41797	3.41797	0
11814	250	4.02832	4.02832	0
11814	200	5.00488	5.00488	0
11816	300	3.41797	3.41797	0
11816	250	4.02832	4.02832	0
11816	200	5.00488	5.00488	0
11845	300	3.41797	3.41797	0
11845	250	4.02832	4.02832	0
11845	200	5.00488	5.00488	0
11848	300	3.41797	3.41797	0
11848	250	4.02832	4.02832	0
11848	200	5.00488	5.00488	0
11849	300	3.41797	3.41797	0
11849	250	4.02832	4.02832	0
11849	200	5.00488	5.00488	0

## Sheet: Figure 1F
ID	DF_ECG (Hz)	DF_DTI (Hz)	EMD (Hz)	EMD≥0.32 Hz	max(EMD,0.32)
10960	6.35	6.71	-0.36	FALSE	0.32
10952	5.98	8.3	-2.32	FALSE	0.32
10952	6.84	6.84	0	FALSE	0.32
10952	6.84	6.84	0	FALSE	0.32
11006	8.3	8.55	-0.25	FALSE	0.32
10954	4.64	5.98	-1.34	FALSE	0.32
10954	5.74	4.88	0.86	TRUE	0.86
10954	5.01	5.62	-0.61	FALSE	0.32
10954	5.13	5.13	0	FALSE	0.32
10999	6.71	6.59	0.12	FALSE	0.32
10999	5.86	6.59	-0.73	FALSE	0.32
10999	6.23	4.88	1.35	TRUE	1.35
10999	5.98	4.88	1.1	TRUE	1.1
10981	8.06	8.91	-0.85	FALSE	0.32
10981	7.69	8.91	-1.22	FALSE	0.32
10981	7.69	7.94	-0.25	FALSE	0.32
10981	6.71	6.59	0.12	FALSE	0.32
10981	9.52	9.52	0	FALSE	0.32
10978	5.86	5.74	0.12	FALSE	0.32
10978	7.69	8.06	-0.37	FALSE	0.32
10507	4.52	4.52	0	FALSE	0.32
10507	4.64	4.03	0.61	TRUE	0.61
9026	5.25	5.37	-0.12	FALSE	0.32
9026	5.01	5.01	0	FALSE	0.32
11808	5.25	7.57	-2.32	FALSE	0.32
11808	4.88	5.13	-0.25	FALSE	0.32
11686	5.01	5.37	-0.36	FALSE	0.32
11686	6.71	7.2	-0.49	FALSE	0.32
11816	5.37	5.37	0	FALSE	0.32
11816	5.01	6.23	-1.22	FALSE	0.32
11845	6.59	7.08	-0.49	FALSE	0.32
11845	6.35	7.08	-0.73	FALSE	0.32
11848	5.01	7.57	-2.56	FALSE	0.32
11848	5.86	6.59	-0.73	FALSE	0.32
11849	8.42	9.03	-0.61	FALSE	0.32
11814	5.13	5.49	-0.36	FALSE	0.32

## Sheet: Figure 1H
ID	Region	DF_ECG	DF_DTI	EMD	EMD≥0.32 Hz
11808	PLA	5.25	7.57	-2.32	FALSE
11808	PLA	4.88	5.13	-0.25	FALSE		Dissociated	PLA	LAFW
11808	LAFW	5.86	8.79	-2.93	FALSE		Yes	0	0
11808	LAFW	6.71	8.42	-1.71	FALSE		No	12	19
11808	LAFW	4.27	9.65	-5.38	FALSE		Total	12	19
11686	PLA	5.01	5.37	-0.36	FALSE		Percent dissociated	0	0
11686	PLA	6.71	7.2	-0.49	FALSE
11686	LAFW	5.13	8.18	-3.05	FALSE
11686	LAFW	6.23	8.06	-1.83	FALSE
11686	LAFW	6.96	9.16	-2.2	FALSE
11816	PLA	5.37	5.37	0	FALSE
11816	PLA	5.01	6.23	-1.22	FALSE
11816	LAFW	5.86	7.08	-1.22	FALSE
11816	LAFW	5.86	7.57	-1.71	FALSE
11816	LAFW	5.37	6.23	-0.86	FALSE
11845	PLA	6.59	7.08	-0.49	FALSE
11845	PLA	6.35	7.08	-0.73	FALSE
11845	LAFW	6.71	8.55	-1.84	FALSE
11845	LAFW	7.08	8.42	-1.34	FALSE
11845	LAFW	6.23	7.69	-1.46	FALSE
11848	PLA	5.01	7.57	-2.56	FALSE
11848	PLA	5.86	6.59	-0.73	FALSE
11848	LAFW	5.74	6.35	-0.61	FALSE
11848	LAFW	5.74	7.08	-1.34	FALSE
11848	LAFW	5.62	7.08	-1.46	FALSE
11849	PLA	8.42	9.03	-0.61	FALSE
11849	LAFW	7.2	7.2	0	FALSE
11814	PLA	5.13	5.49	-0.36	FALSE
11814	LAFW	5.98	6.59	-0.61	FALSE
11814	LAFW	5.49	6.59	-1.1	FALSE
11814	LAFW	6.1	6.35	-0.25	FALSE

## Sheet: Figure 2D
ID	DF_uni_local	DF_DTI	EMD_local	EMD_local≥0.32 Hz	max(EMD_local,0.32)
5375	5.73072	4.15	1.58072	TRUE	1.58072
5375	5.7121	4.15	1.5621	TRUE	1.5621
5375	5.68726	4.15	1.53726	TRUE	1.53726
5375	5.2899	4.15	1.1399	TRUE	1.1399
5375	5.76177	5.86	-0.0982324	FALSE	0.32
5621	7.27672	6.67	0.606715	TRUE	0.606715
5621	6.96628	6.67	0.296275	FALSE	0.32
5621	6.75664	6.67	0.0866367	FALSE	0.32
5621	6.40127	6.67	-0.268726	FALSE	0.32
5914	7.1277	3.91	3.2177	TRUE	3.2177
5914	7.21463	4.07	3.14463	TRUE	3.14463
5914	7.20221	4.07	3.13221	TRUE	3.13221
5914	7.17607	4.07	3.10607	TRUE	3.10607
5914	7.15254	4.07	3.08254	TRUE	3.08254
5914	6.88197	4.07	2.81197	TRUE	2.81197
5914	6.84831	4.07	2.77831	TRUE	2.77831
5914	6.94765	6.67	0.277649	FALSE	0.32
5914	6.7738	6.67	0.103802	FALSE	0.32
6267	6.89798	4.03	2.86798	TRUE	2.86798
6267	7.30678	4.03	3.27678	TRUE	3.27678
6267	6.22841	4.03	2.19841	TRUE	2.19841
6267	6.18266	4.03	2.15266	TRUE	2.15266
6267	6.74276	5.01	1.73276	TRUE	1.73276
7355	9.05864	4.03	5.02864	TRUE	5.02864
7355	8.66749	4.03	4.63749	TRUE	4.63749
7355	8.46467	4.03	4.43467	TRUE	4.43467
7355	8.27464	4.03	4.24464	TRUE	4.24464
7355	8.13353	4.03	4.10353	TRUE	4.10353
7355	8.13353	4.03	4.10353	TRUE	4.10353
7355	8.10965	4.03	4.07965	TRUE	4.07965
7355	7.7817	4.03	3.7517	TRUE	3.7517
7352	8.04385	4.15	3.89385	TRUE	3.89385
7352	7.96034	4.15	3.81034	TRUE	3.81034
7352	5.2227	4.15	1.0727	TRUE	1.0727
7352	4.90081	4.15	0.750814	TRUE	0.750814
8249	9.54293	4.15	5.39293	TRUE	5.39293
8249	9.76644	5.01	4.75644	TRUE	4.75644
8249	8.69232	4.15	4.54232	TRUE	4.54232
8249	8.56815	4.15	4.41815	TRUE	4.41815
8326	5.15657	3.05	2.10657	TRUE	2.10657
8326	5.09775	4.88	0.217753	FALSE	0.32
8326	5.15657	5.13	0.0265728	FALSE	0.32
8326	5.21539	5.37	-0.154607	FALSE	0.32
8254	10.5612	3.3	7.26117	TRUE	7.26117
8254	10.2859	3.3	6.98591	TRUE	6.98591
8254	10.2859	3.3	6.98591	TRUE	6.98591
8254	10.2086	3.3	6.90858	TRUE	6.90858
8254	10.1079	3.3	6.80793	TRUE	6.80793
9096	7.64303	3.91	3.73303	TRUE	3.73303
9096	7.48324	3.78	3.70324	TRUE	3.70324
9096	6.2088	3.78	2.4288	TRUE	2.4288
9096	6.16534	4.64	1.52534	TRUE	1.52534
9096	5.88856	5.37	0.518558	TRUE	0.518558
9096	5.79902	5.37	0.42902	TRUE	0.42902
10586	6.34539	3.3	3.04539	TRUE	3.04539
10586	6.20259	3.3	2.90259	TRUE	2.90259
10586	6.28331	4.03	2.25331	TRUE	2.25331
10586	6.38886	6.71	-0.321143	FALSE	0.32
10586	6.02254	4.64	1.38254	TRUE	1.38254
10586	6.58754	3.17	3.41754	TRUE	3.41754
10586	6.53787	5.98	0.557868	TRUE	0.557868
10586	6.32644	4.52	1.80644	TRUE	1.80644

## Sheet: Figure 2E
ID	Region	DF_ECG	DF_DTI	EMD	EMD≥0.32 Hz
10586	LAFW	6.71	3.3	3.41	TRUE
10586	LAFW	6.96	3.3	3.66	TRUE		Dissociated	PLA	LAFW
10586	LAFW	8.06	4.03	4.03	TRUE		Yes	17	26
10586	LAFW	7.2	6.71	0.49	TRUE		No	0	0
10586	PLA	6.71	4.64	2.07	TRUE		Total	17	26
10586	PLA	6.1	3.17	2.93	TRUE		Percent dissociated	1	1
10586	PLA	7.33	5.98	1.35	TRUE
10586	PLA	6.84	4.52	2.32	TRUE
5621	PLA	7.94	4.03	3.91	TRUE
5621	PLA	10.1	4.03	6.07	TRUE
5621	LAFW	7.33	6.67	0.66	TRUE
5621	LAFW	7.33	6.67	0.66	TRUE
5621	LAFW	8.46	6.67	1.79	TRUE
5621	LAFW	10.6	7.08	3.52	TRUE
5621	LAFW	7.65	4.07	3.58	TRUE
5621	LAFW	7.49	4.07	3.42	TRUE
5914	PLA	7.45	5.01	2.44	TRUE
5914	PLA	9.77	4.07	5.7	TRUE
5914	PLA	10.1	4.07	6.03	TRUE
5914	PLA	10.1	3.91	6.19	TRUE
5914	PLA	9.77	4.07	5.7	TRUE
5914	LAFW	8.79	4.07	4.72	TRUE
5914	LAFW	11.6	6.67	4.93	TRUE
5914	LAFW	8.63	6.67	1.96	TRUE
5914	LAFW	11.1	3.91	7.19	TRUE
6267	PLA	7.45	3.05	4.4	TRUE
6267	LAFW	7.81	4.03	3.78	TRUE
6267	LAFW	7.08	3.05	4.03	TRUE
6267	LAFW	7.69	3.05	4.64	TRUE
7352	PLA	5.01	4.15	0.86	TRUE
7352	LAFW	7.45	4.15	3.3	TRUE
7355	PLA	9.4	4.03	5.37	TRUE
7355	PLA	9.65	4.03	5.62	TRUE
7355	LAFW	9.4	4.03	5.37	TRUE
7355	LAFW	9.52	4.03	5.49	TRUE
7355	LAFW	8.55	4.03	4.52	TRUE
7355	LAFW	8.79	4.03	4.76	TRUE
8249	PLA	7.45	3.3	4.15	TRUE
8249	LAFW	8.91	5.01	3.9	TRUE
8249	LAFW	7.57	4.15	3.42	TRUE
9096	PLA	5.74	3.05	2.69	TRUE
9096	LAFW	8.42	3.78	4.64	TRUE
9096	LAFW	7.57	3.91	3.66	TRUE

## Sheet: Figure 2F
ID	Group	DF_ECG_lead_II (Hz)	DF_DTI (Hz)	EMD (Hz)	EMD≥0.32 Hz	max(EMD,0.32)
10960	Control	6.35	6.71	-0.36	FALSE	0.32
10952	Control	5.98	8.3	-2.32	FALSE	0.32
10952	Control	6.84	6.84	0	FALSE	0.32
10952	Control	6.84	6.84	0	FALSE	0.32
11006	Control	8.3	8.55	-0.25	FALSE	0.32
10954	Control	4.64	5.98	-1.34	FALSE	0.32
10954	Control	5.74	4.88	0.86	TRUE	0.86
10954	Control	5.01	5.62	-0.61	FALSE	0.32
10954	Control	5.13	5.13	0	FALSE	0.32
10999	Control	6.71	6.59	0.12	FALSE	0.32
10999	Control	5.86	6.59	-0.73	FALSE	0.32
10999	Control	6.23	4.88	1.35	TRUE	1.35
10999	Control	5.98	4.88	1.1	TRUE	1.1
10981	Control	8.06	8.91	-0.85	FALSE	0.32
10981	Control	7.69	8.91	-1.22	FALSE	0.32
10981	Control	7.69	7.94	-0.25	FALSE	0.32
10981	Control	6.71	6.59	0.12	FALSE	0.32
10981	Control	9.52	9.52	0	FALSE	0.32
10978	Control	5.86	5.74	0.12	FALSE	0.32
10978	Control	7.69	8.06	-0.37	FALSE	0.32
10507	Control	4.52	4.52	0	FALSE	0.32
10507	Control	4.64	4.03	0.61	TRUE	0.61
9026	Control	5.25	5.37	-0.12	FALSE	0.32
9026	Control	5.01	5.01	0	FALSE	0.32
11808	Control	5.25	7.57	-2.32	FALSE	0.32
11808	Control	4.88	5.13	-0.25	FALSE	0.32
11686	Control	5.01	5.37	-0.36	FALSE	0.32
11686	Control	6.71	7.2	-0.49	FALSE	0.32
11816	Control	5.37	5.37	0	FALSE	0.32
11816	Control	5.01	6.23	-1.22	FALSE	0.32
11845	Control	6.59	7.08	-0.49	FALSE	0.32
11845	Control	6.35	7.08	-0.73	FALSE	0.32
11848	Control	5.01	7.57	-2.56	FALSE	0.32
11848	Control	5.86	6.59	-0.73	FALSE	0.32
11849	Control	8.42	9.03	-0.61	FALSE	0.32
11814	Control	5.13	5.49	-0.36	FALSE	0.32
5375	PsAF	5.25	4.15	1.1	TRUE	1.1
5375	PsAF	6.71	4.15	2.56	TRUE	2.56
5375	PsAF	6.59	4.15	2.44	TRUE	2.44
5375	PsAF	5.13	4.15	0.98	TRUE	0.98
5375	PsAF	6.59	5.86	0.73	TRUE	0.73
5621	PsAF	8.46	6.67	1.79	TRUE	1.79
5621	PsAF	7.33	6.67	0.66	TRUE	0.66
5621	PsAF	7.33	6.67	0.66	TRUE	0.66
5621	PsAF	7.49	6.67	0.82	TRUE	0.82
5621	PsAF	7.94	4.03	3.91	TRUE	3.91
5621	PsAF	10.1	4.03	6.07	TRUE	6.07
5621	PsAF	10.6	7.08	3.52	TRUE	3.52
5621	PsAF	7.65	4.07	3.58	TRUE	3.58
5621	PsAF	7.49	4.07	3.42	TRUE	3.42
5914	PsAF	10.1	3.91	6.19	TRUE	6.19
5914	PsAF	9.77	4.07	5.7	TRUE	5.7
5914	PsAF	9.77	4.07	5.7	TRUE	5.7
5914	PsAF	10.1	4.07	6.03	TRUE	6.03
5914	PsAF	7.98	4.07	3.91	TRUE	3.91
5914	PsAF	11.1	4.07	7.03	TRUE	7.03
5914	PsAF	8.79	4.07	4.72	TRUE	4.72
5914	PsAF	8.63	6.67	1.96	TRUE	1.96
5914	PsAF	11.6	6.67	4.93	TRUE	4.93
5914	PsAF	7.45	5.01	2.44	TRUE	2.44
5914	PsAF	11.1	3.91	7.19	TRUE	7.19
6267	PsAF	7.69	4.03	3.66	TRUE	3.66
6267	PsAF	7.08	4.03	3.05	TRUE	3.05
6267	PsAF	7.81	4.03	3.78	TRUE	3.78
6267	PsAF	5.01	5.01	0	FALSE	0.32
6267	PsAF	7.45	3.05	4.4	TRUE	4.4
6267	PsAF	7.08	3.05	4.03	TRUE	4.03
6267	PsAF	7.69	3.05	4.64	TRUE	4.64
7352	PsAF	7.45	4.15	3.3	TRUE	3.3
7352	PsAF	7.45	4.15	3.3	TRUE	3.3
7352	PsAF	5.74	4.15	1.59	TRUE	1.59
7352	PsAF	5.01	4.15	0.86	TRUE	0.86
7355	PsAF	9.4	4.03	5.37	TRUE	5.37
7355	PsAF	9.65	4.03	5.62	TRUE	5.62
7355	PsAF	8.55	4.03	4.52	TRUE	4.52
7355	PsAF	9.16	4.03	5.13	TRUE	5.13
7355	PsAF	9.4	4.03	5.37	TRUE	5.37
7355	PsAF	9.52	4.03	5.49	TRUE	5.49
7355	PsAF	8.79	4.03	4.76	TRUE	4.76
8249	PsAF	7.57	4.15	3.42	TRUE	3.42
8249	PsAF	5.49	5.01	0.48	TRUE	0.48
8249	PsAF	8.42	4.15	4.27	TRUE	4.27
8249	PsAF	8.42	4.15	4.27	TRUE	4.27
8249	PsAF	7.45	3.3	4.15	TRUE	4.15
8249	PsAF	8.91	5.01	3.9	TRUE	3.9
8254	PsAF	8.3	3.3	5	TRUE	5
8254	PsAF	9.89	3.3	6.59	TRUE	6.59
8254	PsAF	7.45	3.3	4.15	TRUE	4.15
8254	PsAF	8.3	3.3	5	TRUE	5
8254	PsAF	10.9	3.3	7.6	TRUE	7.6
8326	PsAF	6.47	3.05	3.42	TRUE	3.42
8326	PsAF	5.98	4.88	1.1	TRUE	1.1
8326	PsAF	5.37	5.13	0.24	FALSE	0.32
8326	PsAF	5.98	5.37	0.61	TRUE	0.61
9096	PsAF	7.57	3.91	3.66	TRUE	3.66
9096	PsAF	6.1	3.78	2.32	TRUE	2.32
9096	PsAF	8.42	3.78	4.64	TRUE	4.64
9096	PsAF	7.69	4.64	3.05	TRUE	3.05
9096	PsAF	6.1	5.37	0.73	TRUE	0.73
9096	PsAF	6.1	5.37	0.73	TRUE	0.73
9096	PsAF	5.74	3.05	2.69	TRUE	2.69
10586	PsAF	6.71	3.3	3.41	TRUE	3.41
10586	PsAF	6.96	3.3	3.66	TRUE	3.66
10586	PsAF	8.06	4.03	4.03	TRUE	4.03
10586	PsAF	7.2	6.71	0.49	TRUE	0.49
10586	PsAF	6.71	4.64	2.07	TRUE	2.07
10586	PsAF	6.1	3.17	2.93	TRUE	2.93
10586	PsAF	7.33	5.98	1.35	TRUE	1.35
10586	PsAF	6.84	4.52	2.32	TRUE	2.32
10586	PsAF	7.94	3.3	4.64	TRUE	4.64

## Sheet: Figure 3B
Id	Group (AF=1, Sham=0)	AVN ablation	Time	LA area
7245	1	1	-1	16.6
7245	1	0	0	28.7
7245	1	0	3	34.8
7245	1	0	6	32
7245	1	0	9	31.8
7245	1	0	12	32
7245	1	0	15	29
7245	1	0	18	39.1
7245	1	0	21	37.4
7245	1	0	24	43.1
7245	1	0	27	33.4
7352	1	1	-1
7352	1	0	0	12.4
7352	1	0	3	23.1
7352	1	0	6	18.3
7352	1	0	9	20.5
7352	1	0	12	22.2
7352	1	0	15	21.9
7352	1	0	18	22.4
7352	1	0	21	21.6
7352	1	0	24	24.5
7352	1	0	27	25.6
7352	1	0	30	27.8
7352	1	0	42	29.3
7352	1	0	48	27
7355	1	1	-1	15.1
7355	1	0	0	13.9
7355	1	0	3	14.4
7355	1	0	6	21.2
7355	1	0	9	24.8
7355	1	0	12	18.1
7355	1	0	15	24.5
7355	1	0	18	25.5
7355	1	0	21	24.2
7355	1	0	24	25
7355	1	0	27	30.1
7355	1	0	30	28.6
7355	1	0	42	28.2
7355	1	0	48	26.7
8860	1	1	-1	12.5
8860	1	0	0	25.2
8860	1	0	3	19
8860	1	0	6	24.1
8860	1	0	9	24.1
8860	1	0	18	24.6
8860	1	0	21	29.4
8860	1	0	24	29
8860	1	0	27	33.9
9482	1	1	-1	14
9482	1	0	0	22
9482	1	0	3	26.5
9482	1	0	6	28
9482	1	0	9	30.4
9482	1	0	12	31.8
9482	1	0	15	33.5
9482	1	0	18	25.1
9482	1	0	21	34.5
9482	1	0	24	35.5
9096	1	1	-1	16.6
9096	1	0	0	15.4
9096	1	0	3	21.2
9096	1	0	15	22
9096	1	0	18	24.7
9096	1	0	21	25.1
9096	1	0	24	29.2
9096	1	0	27	30.3
9096	1	0	30	29.8
9096	1	0	33	39
9096	1	0	36	34.1
9096	1	0	39	34.1
9096	1	0	42	36.6
9096	1	0	45	34.6
9096	1	0	51	33.3
9962	1	1	-1	13.6
9962	1	0	0	21.6
9962	1	0	3	27.4
9962	1	0	6	22.7
9962	1	0	9	23.2
9962	1	0	12	29.1
9962	1	0	15	30.1
9962	1	0	21	38
9962	1	0	24	33.4
9962	1	0	27	32
9962	1	0	33	26.7
9962	1	0	39	33.7
9962	1	0	45	34.5
9962	1	0	51	34.4
9966	1	1	-1	13.9
9966	1	0	0	19.7
9966	1	0	3	29.3
9966	1	0	6	25
9966	1	0	9	31.1
9966	1	0	12	29.9
9966	1	0	18	29.8
9966	1	0	21	35.2
9966	1	0	27	30.9
9966	1	0	30	32.4
9966	1	0	33	30.7
9966	1	0	36	30.65
9966	1	0	39	30.6
9966	1	0	45	30.6
9966	1	0	54	35
9970	1	1	-1	12.8
9970	1	0	0	20.1
9970	1	0	3	22.9
9970	1	0	9	23.2
9970	1	0	15	29.5
9970	1	0	24	26.5
9970	1	0	27	31.5
9970	1	0	30	27
9970	1	0	33	28.3
9970	1	0	36	31.7
9970	1	0	45	33.7
9970	1	0	51	43.4
9973	1	1	-1	16.1
9973	1	0	3	21.8
9973	1	0	6	29.3
9973	1	0	9	28.9
9973	1	0	18	29.7
9973	1	0	21	27.4
9973	1	0	27	35.2
9973	1	0	30	26
9973	1	0	39	42.9
9973	1	0	42	39.8
9973	1	0	45	41.1
9973	1	0	51	40.8
10175	1	1	-1	12
10175	1	0	3	29.1
10175	1	0	6	32.5
10175	1	0	9	35
10175	1	0	15	34
10175	1	0	18	39.4
10175	1	0	21	42.7
10175	1	0	30	40.4
10175	1	0	33	44.7
10175	1	0	42	39.1
10175	1	0	45	40.6
10175	1	0	48	41.6
7256	1	1	-1	14.3
7256	1	0	0	21.8
7256	1	0	3	23.3
7256	1	0	6	24.5
7256	1	0	12	20.6
7256	1	0	15	24.7
7256	1	0	21	27.9
7256	1	0	24	20.7
7256	1	0	27	25.1
7256	1	0	30	26.3
7256	1	0	42	27.5
7256	1	0	48	34
7821	1	1	-1	16.2
7821	1	0	0	14
7821	1	0	3	16.4
7821	1	0	6	15
7821	1	0	12	23.4
7821	1	0	15	19
7821	1	0	21	24
7821	1	0	24	29.6
7821	1	0	27	22.2
7821	1	0	30	22.2
7821	1	0	42	19.8
7821	1	0	48	26.6
9466	1	1	-1	14.5
9466	0	0	0	16.7
9466	0	0	3	18.2
9466	0	0	6	21
9466	0	0	9	18.2
9466	0	0	12	18.7
9466	0	0	15	20.6
9466	0	0	18	20.6
9466	0	0	21	22.3
9466	0	0	24	23.3
9466	0	0	27	25.2
9466	0	0	30	21.4
9466	0	0	33	25.4
9466	0	0	36	26.3
9466	0	0	39	26.7
9466	0	0	42	23.4
9466	0	0	45	27.3
9466	0	0	48	19.1
7192	0	1	-1	16.4
7192	0	0	0	21
7192	0	0	3	17.6
7192	0	0	6	18.2
7192	0	0	9	18.3
7192	0	0	12	22.1
7192	0	0	15	23.5
7192	0	0	18	23.7
7192	0	0	21	25.7
7192	0	0	24	22.2
7192	0	0	27	26.1
7192	0	0	30	25.9
7192	0	0	33	25.9
7192	0	0	36	24
7192	0	0	39	25.1
7192	0	0	42	20
7192	0	0	45	26
7192	0	0	48	26
7399	0	1	-1	18.8
7399	0	0	0	16
7399	0	0	3	21
7399	0	0	6	19.5
7399	0	0	9	24.8
7399	0	0	12	23.5
7399	0	0	15	21
7399	0	0	18	26.5
7399	0	0	21	24.8
7399	0	0	24	24.65
7399	0	0	27	24.5
7399	0	0	30	25.7
7399	0	0	33	23.4
7399	0	0	36	21.5
7399	0	0	39	26.3
7399	0	0	42	25.9
7399	0	0	45	26.7
7399	0	0	48	24.5
8423	0	1	-1	12.6
8423	0	0	0	15.1
8423	0	0	3	17.9
8423	0	0	6	19.9
8423	0	0	9	19.5
8423	0	0	12	17.9
8423	0	0	15	22.8
8423	0	0	18	24.5
8423	0	0	21	21.5
8423	0	0	24	23.5
8423	0	0	27	23.5
8423	0	0	30	23.5
8423	0	0	33	25.5
8423	0	0	36	25.1
8423	0	0	39	24.3
8423	0	0	42	23
8423	0	0	45	24.7
8423	0	0	48	25.8
6448	0	1	-1	14.6
6448	0	0	0	13.6
6448	0	0	3	20.9
6448	0	0	6	18
6448	0	0	9	15.1
6448	0	0	12	19.3
6448	0	0	15	18.3
6448	0	0	18	23.1
6448	0	0	21	20.9
6448	0	0	24	21.5
6448	0	0	27	22.6
6448	0	0	30	22.9
6448	0	0	33	24.9
6448	0	0	36	26.6
9465	0	1	-1	13.1
9465	0	0	0	21
9465	0	0	3	22.6
9465	0	0	6	19.9
9465	0	0	9	23.1
9465	0	0	12	23.5
9465	0	0	15	25.8
9465	0	0	18	28.3
9465	0	0	21	29.4
9465	0	0	24	22.1
9465	0	0	27	20.6
9465	0	0	30	27.9
9465	0	0	33	28.4
9465	0	0	36	26.4
9465	0	0	39	26.7
9465	0	0	42	27.6
9465	0	0	45	21.1
9465	0	0	48	27.9

## Sheet: Figure 3E
Id	Time	TDI DF	Lead II DF
7245	0	7.45	6.96
7245	3	7.45	8.9
7245	6	6.84	6.96
7245	9	5.98	6.96
7245	12	5.86	6.59
7245	15	5.61	7.08
7245	18	4.15	7.2
7245	21	6.59	7.33
7245	24	4.15	9.65
7245	27	6.96	10.4
7352	0	5.49	5.49
7352	3	6.84	5.42
7352	6	5.49	5.37
7352	9	5.49	5.49
7352	12	5.6	5.86
7352	15	6.71	7.81
7352	18	6.59	6.96
7352	21	8.3	12.2
7352	24	5.86	9.65
7352	27	5.13	9.65
7352	30	4.15	7.69
7352	42	3.3	8.55
7352	48	3.3	8.18
7355	0	8.3	8.42
7355	3	7.45	9.52
7355	6	6.96	7.81
7355	9	5.01	9.4
7355	12	3.05	10.1
7355	15	4.03	9.65
7355	18	5.98	9.4
7355	21	5.98	9.77
7355	24	5.13	8.55
7355	27	7.08	9.28
7355	30	4.03	8.67
7355	42	5.01	8.42
7355	48	3.01	8.42
8860	0	5.23	5.62
8860	3	7.14	7.33
8860	6	5.01	8.06
8860	9	6.59	7.86
8860	18	6.1	7.69
8860	21	3.3	6.1
8860	24	4.15	5.25
8860	27	3.3	6.1
9482	0	5.1	6.1
9482	3	6.47	6.47
9482	6	5.74	5.98
9482	9	5.01	5.49
9482	12	5.86	5.98
9482	15	6.71	6.84
9482	18	3.3	6.1
9482	21	4.15	7.33
9482	24	3.42	7.69
9096	0	8.18	8.18
9096	3	5.74	5.74
9096	15	3.78	10.1
9096	18	7.45	10.6
9096	21	3.05	6.84
9096	24	3.05	7.2
9096	27	5.86	9.28
9096	30	3.78	6.23
9096	33	3.35	5.13
9096	36	5.25	8.42
9096	39	5.37	6.59
9096	42	3.17	7.2
9096	45	6.1	8.18
9096	51	4.52	5.74
9962	0	5.74	5.62
9962	3	5.86	5.37
9962	6	5.98	5.98
9962	9	3.3	7.81
9962	12	4.15	4.76
9962	15	3.3	6.1
9962	21	3.3	5.62
9962	24	4.27	7.69
9962	27	6.71	8.42
9962	33	5.86	6.47
9962	39	3.42	6.23
9962	45	5.01	7.33
9962	51	3.3	5.62
9966	0	7.08	7.08
9966	3	5.13	4.76
9966	6	5.25	5.37
9966	9	5.49	5.74
9966	12	5.86	5.86
9966	18	6.1	6.1
9966	21	7.33	5.98
9966	27	5.25	5.86
9966	30	3.17	6.23
9966	33	6.1	6.84
9966	36	5.49	5.13
9966	39	6.47	6.23
9966	45	6.23	6.71
9966	54	5.49	6.47
9970	0	8.18	7.33
9970	3	9.52	9.65
9970	9	3.66	8.06
9970	15	5.01	5.98
9970	24	8.79	6.59
9970	27	3.3	7.385
9970	30	3.42	8.18
9970	33	3.69	9.1
9970	36	3.91	7.45
9970	45	3	6.35
9970	51	3.91	8.79
9973	3	5.49	5.62
9973	6	6.47	4.03
9973	9	5.62	5.62
9973	18	6.47	5.25
9973	21	6.23	6.1
9973	27	5.86	4.15
9973	30	6.35	4.52
9973	39	5.25	5.25
9973	42	7.2	6.47
9973	45	6.1	6.23
9973	51	5.74	5.98
10175	3	7.57	7.57
10175	6	6.59	7.08
10175	9	5.01	6.84
10175	15	3.3	5.98
10175	18	3.3	6.47
10175	21	3.3	10.5
10175	30	3.3	5.13
10175	33	3.53	5.62
10175	42	3.42	10.4
10175	45	4.88	5.98
10175	48	5.74	6.96
7256_8254	0	5.13	5.13
7256_8254	3	5.01	5.25
7256_8254	6	5.13	5.25
7256_8254	12	5.74	7.81
7256_8254	15	5.86	8.18
7256_8254	21	5.86	6.96
7256_8254	24	3.3	6.59
7256_8254	27	5.13	6.71
7256_8254	30	4.64	7.08
7256_8254	42	4.15	7.45
7256_8254	48	4.76	5.86
7821_8249	-1
7821_8249	0	8.79	6.47
7821_8249	3	5.86	6.71
7821_8249	6	6.84	7.94
7821_8249	12	5.01	8.91
7821_8249	15	4.15	5.98
7821_8249	21	7.57	9.89
7821_8249	24	5.86	7.08
7821_8249	27	5.01	7.2
7821_8249	30	5.13	7.33
7821_8249	42	5.44	8.85
7821_8249	48	3.3	7.45

## Sheet: Figure 3F
Id	Timepoint	Lead II DF
7245	baseline	6.96
7245	100AFB	6.96
7245	plateau	9.65
7245	Long-lasting AF
7352	baseline	5.49
7352	100AFB	9.65
7352	plateau	9.65
7352	Long-lasting AF
7355	baseline	8.42
7355	100AFB	9.52
7355	plateau	10.1
7355	Long-lasting AF	8.42
8860	baseline	5.62
8860	100AFB	7.33
8860	plateau	7.69
8860	Long-lasting AF	6.1
9482	baseline	6.1
9482	100AFB	5.98
9482	plateau	7.33
9482	Long-lasting AF	7.69
9096	baseline	8.18
9096	100AFB	7.92
9096	plateau	9.28
9096	Long-lasting AF	8.18
9962	baseline	5.62
9962	100AFB	7.81
9962	plateau	8.42
9962	Long-lasting AF	7.33
9966	baseline	7.08
9966	100AFB	5.86
9966	plateau	6.84
9966	Long-lasting AF	6.71
9970	baseline	7.33
9970	100AFB	9.65
9970	plateau	6.59
9970	Long-lasting AF	7.45
9973	baseline	5.62
9973	100AFB	6.1
9973	plateau	6.1
9973	Long-lasting AF
10175	baseline	7.57
10175	100AFB	7.08
10175	plateau	10.5
10175	Long-lasting AF	10.4
7256	baseline	5.13
7256	100AFB	8.18
7256	plateau	6.71
7256	Long-lasting AF	7.45
7821	baseline	6.47
7821	100AFB	9.89
7821	plateau	7.2
7821	Long-lasting AF

## Sheet: Figure 3G
Time	% EMD
0	0
3	15.3846
6	38.4615
9	61.5385
12	61.5385
15	69.2308
18	76.9231
21	76.9231
24	76.9231
27	92.3077
30	92.3077
33	92.3077
36	92.3077
39	92.3077
42	92.3077
45	92.3077
48	92.3077

[truncated: 35 more sheets: Figure 4B, Figure 4D, Figure 4E, Figure 4F, Figure 4G-H, Figure 5A-E, Figure 6C, Figure 6E, Figure 6F, Figure 7B, Figure 7C, Figure 7D, Figure 7E, Figure 7F, Figure 7G, Figure 7H, Figure 9A, Figure 9B, Figure 9C, Figure 9D …]
